# Supplementary material for: How Shall I Count the Ways? A Method for Quantifying the Qualitative Aspects of Unscripted Movement With Laban Movement Analysis
Source: Front Psychol. 2019 Mar 28;10:572. doi: 10.3389/fpsyg.2019.00572 (PMC6455080; doi:10.3389/fpsyg.2019.00572)
Supplement: TABLE S1 — Quantifying unscripted movement with LMA Coding Sheet. [file Table_1.xls]

## Sheet: Sheet1
Emotion	Motif	Time	Effort									Shape								Space							Body					Phrasing
		seconds	Flow		Weight			Time		Space		Shape Change		Vertical		Horizontal		Sagital		Vertical		Horizontal		Sagital		Rotation	Body parts			Body action		Intensity		Rhytmicity
			Free	Bind	Light	Strong	Passive	Sustained	Sudden	Indirect	Direct	Expand	Condense	Rise	Sink	Spread	Enclose	Advance	Retreat	Up	Down	Side open	Side across	Forward	Back	Twist	Core	Arm(s)	Head	Arm to upper body	Jump	Increase	Decrease	Reinitiating
Anger	13.012	Total				3			3		3													3
Anger	13.012	3				1			1		1													1
Anger	13.012	2				1			1		1													1
Anger	13.012	1				1			1		1													1
Anger	13.018	Total	1	1		2			3		1			1	1			1
Anger	13.018	3		1		1			1		1				1
Anger	13.018	2				1			1					1
Anger	13.018	1	1						1						1			1
Anger	13.003	Total				3			3		3
Anger	13.003	3				1			1		1
Anger	13.003	2				1			1		1
Anger	13.003	1				1			1		1
Anger	13.006	Total				3			3		3	3																3
Anger	13.006	3				1			1		1	1																1
Anger	13.006	2				1			1		1	1																1
Anger	13.006	1				1			1		1	1																1
Anger	22.004	Total										2	1																			3
Anger	22.004	3										1																				1
Anger	22.004	2											1																			1
Anger	22.004	1										1																				1
Anger	22.007	Total	1	1		2			3	1	1																					2
Anger	22.007	3	1	1					1	1
Anger	22.007	2				1			1		1																					1
Anger	22.007	1				1			1																							1
Anger	200.001	Total				3			3		3	3						3						3				3				2
Anger	200.001	3				1			1		1	1						1						1				1				1
Anger	200.001	2				1			1		1	1						1						1				1				1
Anger	200.001	1				1			1		1	1						1						1				1
Anger	202.001	Total		3		3			3
Anger	202.001	3		1		1			1
Anger	202.001	2		1		1			1
Anger	202.001	1		1		1			1
Anger	202.002	Total		3					3		3
Anger	202.002	3		1					1		1
Anger	202.002	2		1					1		1
Anger	202.002	1		1					1		1
Fear	25.012	Total											1	1	2		2		3
Fear	25.012	3													1		1		1
Fear	25.012	2													1		1		1
Fear	25.012	1											1	1					1
Fear	25.013	Total		2					3		3														3	2						2
Fear	25.013	3		1					1		1														1	1						1
Fear	25.013	2		1					1		1														1	1						1
Fear	25.013	1							1		1														1
Fear	25.003	Total										0	2	1	2		2		3					2				3	2	2
Fear	25.003	3											1		1		1		1					1				1	1	1
Fear	25.003	2										0			1		1		1					1				1
Fear	25.003	1											1	1					1									1	1	1
Fear	48.001	Total		3				1	2		3		3		3		3		3					1	2	1	1	2	2	3
Fear	48.001	3		1					1		1		1		1		1		1					1			1	1		1
Fear	48.001	2		1				1			1		1		1		1		1						1	1		1	1	1
Fear	48.001	1		1					1		1		1		1		1		1						1			1	1	1
Fear	48.102	Total		2					3		2		3						3						3	2		1				2
Fear	48.102	3		1					1		1		1						1						1	1		1				1
Fear	48.102	2		1					1		1		1						1						1	1		1				1
Fear	48.102	1							1				1						1						1			1
Fear	48.002	Total		2					3		2														3	2		3				2
Fear	48.002	3		1					1		1														1	1		1				1
Fear	48.002	2		1					1		1														1	1		1				1
Fear	48.002	1							1																1			1
Fear	48.007	Total		2					3		2		3						3									3				2
Fear	48.007	3		1					1		1		1						1									1				1
Fear	48.007	2		1					1		1		1						1									1				1
Fear	48.007	1							1				1						1									1
Fear	100.001	Total															3		3
Fear	100.001	3															1		1
Fear	100.001	2															1		1
Fear	100.001	1															1		1
Happy	27.025	Total	1		3			1				2	1	2	1	2			1		1					1					1			1
Happy	27.025	3			1							1		1		1			1		1					1								1
Happy	27.025	2	1		1			1					1	1		1															1
Happy	27.025	1			1							1			1						1
Happy	27.026	Total	1		3			1													1					1					1			1
Happy	27.026	3			1																					1								1
Happy	27.026	2	1		1			1																							1
Happy	27.026	1			1																1
Happy	27.027	Total										1	1	1	1	1										1					1			1
Happy	27.027	3											1	1		1										1								1
Happy	27.027	2										1			1																1
Happy	27.027	1
Happy	49.101	Total	1		1				1											3						1								3
Happy	49.101	3							1											1						1					1			1
Happy	49.101	2			1															1											1			1
Happy	49.101	1	1																	1														1
Happy	49.003	Total	3		3				3
Happy	49.003	3	1		1				1
Happy	49.003	2	1		1				1
Happy	49.003	1	1		1				1
Happy	49.004	Total								3																								3
Happy	49.004	3								1																								1
Happy	49.004	2								1																								1
Happy	49.004	1								1																								1
Happy	49.007	Total																		3						3								3
Happy	49.007	3																		1						1								1
Happy	49.007	2																		1						1								1
Happy	49.007	1																		1						1								1
Happy	300.002	Total										3															3
Happy	300.002	3										1															1
Happy	300.002	2										1															1
Happy	300.002	1										1															1
Happy	300.003	Total										3															3	3	3
Happy	300.003	3										1															1	1	1
Happy	300.003	2										1															1	1	1
Happy	300.003	1										1															1	1	1
Happy	300.004	Total	3		3				3			2	1							3								3						3
Happy	300.004	3	1		1				1			1								1								1						1
Happy	300.004	2	1		1				1				1							1								1						1
Happy	300.004	1	1		1				1			1								1								1						1
Happy	301.001	Total				1			1					2		2											3	3	3				2
Happy	301.001	3																									1	1	1				1
Happy	301.001	2												1		1											1	1	1				1
Happy	301.001	1				1			1					1		1											1	1	1
Happy	302.002	Total									1	2						1													2
Happy	302.002										1	1
Happy	302.002											1																			1
Happy	302.002																	1													1
Happy	300.005	Total	3		3				3					3		3											3							1
Happy	300.005	3	1		1				1					1		1											1
Happy	300.005	2	1		1				1					1		1											1							1
Happy	300.005	1	1		1				1					1		1											1
Sad	19.021	Total	1	2	1		2	1		1																		2	2	2
Sad	19.021	3	1		1			1		1																		1	1	1
Sad	19.021	2		1			1
Sad	19.021	1		1			1																					1	1	1
Sad	19.008	Total										1	2		2													2	2	2
Sad	19.008	3										1																1	1	1
Sad	19.008	2											1		1
Sad	19.008	1											1		1													1	1	1
Sad	29.001	Total					3								3													3	3	3
Sad	29.001	3					1								1													1	1	1
Sad	29.001	2					1								1													1	1	1
Sad	29.001	1					1								1													1	1	1
Sad	29.008	total					3								3
Sad	29.008	3					1								1
Sad	29.008	2					1								1
Sad	29.008	1					1								1
Sad	29.011	total													3													3	3	3
Sad	29.011														1													1	1	1
Sad	29.011														1													1	1	1
Sad	29.011														1													1	1	1
Sad	29.013	Total					3								3						3						3
Sad	29.013	3					1								1						1						1
Sad	29.013	2					1								1						1						1
Sad	29.013	1					1								1						1						1
Sad	29.017	Total											1		1						1							3	3	3
Sad	29.017	3																										1	1	1
Sad	29.017	2													1						1							1	1	1
Sad	29.017	1											1															1	1	1
Sad	29.019	Total											1		1													3	3	3
Sad	29.019	3																										1	1	1
Sad	29.019	2													1													1	1	1
Sad	29.019	1											1															1	1	1
Sad	29.021	Total											1		2
Sad	29.021	3													1
Sad	29.021	2													1
Sad	29.021	1											1
Sad	29.022	Total	1				1				1		1		1						1							3	3	3
Sad	29.022	3																										1	1	1
Sad	29.022	2	1				1								1						1							1	1	1
Sad	29.022	1									1		1															1	1	1
